# Supplementary material for: Preanalytical framework for routine clinical use of liquid biopsies: combining EVs and cfDNA
Source: Extracell Vesicles Circ Nucl Acids. 2025 Oct 9;6(4):626–50. doi: 10.20517/evcna.2025.44 (PMC12809394; doi:10.20517/evcna.2025.44)
Supplement: Supplementary file 1 [file evcna-6-4-626-SupplementaryMaterials.zip]

Archive with 11 entries (11 files):
- evcna6044-SupplementaryMaterials/Supplementary Table 1, Supplementary Figures 1-5.pdf
- evcna6044-SupplementaryMaterials/Supplementary Table 10.xlsx
- evcna6044-SupplementaryMaterials/Supplementary Table 11.xlsx
- evcna6044-SupplementaryMaterials/Supplementary Table 2.xlsx
- evcna6044-SupplementaryMaterials/Supplementary Table 3.xlsx
- evcna6044-SupplementaryMaterials/Supplementary Table 4.xlsx
- evcna6044-SupplementaryMaterials/Supplementary Table 5.xlsx
- evcna6044-SupplementaryMaterials/Supplementary Table 6.xlsx
- evcna6044-SupplementaryMaterials/Supplementary Table 7.xlsx
- evcna6044-SupplementaryMaterials/Supplementary Table 8.xlsx
- evcna6044-SupplementaryMaterials/Supplementary Table 9.xlsx
